# Supplementary material for: Preschool musicality is associated with school-age communication abilities through genes related to rhythmicity
Source: NPJ Sci Learn. 2025 Jun 13;10:39. doi: 10.1038/s41539-025-00329-y (PMC12166078; doi:10.1038/s41539-025-00329-y)
Supplement: Supplementary file 2 — Supplementary Tables [file 41539_2025_329_MOESM2_ESM.xlsx]

## Sheet: INDEX
Supplementary Tables
Supplementary Table 1	Phenotypic association across predictors and outcomes
Supplementary Table 2	Confirmatory factor analysis across predictors and outcomes
Supplementary Table 3	PGSrhythmicity analysis for ALSPAC measures
Supplementary Table 4	PGSrhythmicity-EA analysis for ALSPAC measures
Supplementary Table 5	Confirmatory factor analysis across PGSrhythmicity-associated measures
Supplementary Table 6	Relationships between factors and association analysis of PGSrhythmicity with factors
Supplementary Table 7	Relationships between factors and association analysis of PGSrhythmicity-EA with factors

## Sheet: S1
Phenotypic association across predictors and outcomes
			No EA adjustment			With EA adjustment
Outcome	Predictor	N	Incremental-R2	ANOVA p-value		Incremental-R2	ANOVA p-value
Nonword repetition 9Y	Nursery rhymes 0.5Y	4923	0.00221	0.00432		0.000715	0.056
Nonword repetition 9Y	Nursery rhymes 1.5Y	4927	3.94e-05	0.907		5.42e-05	0.599
Nonword repetition 9Y	Can sing at least 3 songs 5Y	4659	0.0235	8.62e-25		0.0219	4.74e-25
Nonword repetition 9Y	Can hum a tune 5Y	4642	0.0115	1.97e-12		0.00915	2.99e-11
Nonword repetition 9Y	Can clap to a beat 5Y	4606	0.0109	1.1e-11		0.00971	8.76e-12
Nonword repetition 9Y	Can sing at least 3 songs 6Y	4505	0.0181	1.32e-18		0.017	3.07e-19
Nonword repetition 9Y	Can hum a tune 6Y	4503	0.016	1.75e-16		0.0148	7.13e-17
Nonword repetition 9Y	Can clap to a beat 6Y	4473	0.00653	4.23e-07		0.0064	4.82e-08
Nonword repetition 9Y	Can sing at least 3 songs 7Y	4519	0.0113	6.52e-12		0.0115	1.57e-13
Nonword repetition 9Y	Can hum a tune 7Y	4511	0.00875	2.4e-09		0.00855	2.26e-10
Nonword repetition 9Y	Can clap to a beat 7Y	4490	0.00968	3.18e-10		0.00939	3.33e-11
Verbal IQ 9Y	Nursery rhymes 0.5Y	4907	0.00316	0.000359		0.000752	0.0401
Verbal IQ 9Y	Nursery rhymes 1.5Y	4911	0.00474	6.66e-06		0.00166	0.0023
Verbal IQ 9Y	Can sing at least 3 songs 5Y	4643	0.0211	1.13e-22		0.0178	2e-22
Verbal IQ 9Y	Can hum a tune 5Y	4627	0.0141	2.7e-15		0.0102	2.13e-13
Verbal IQ 9Y	Can clap to a beat 5Y	4590	0.0122	3.08e-13		0.00962	1.15e-12
Verbal IQ 9Y	Can sing at least 3 songs 6Y	4490	0.0141	8.13e-15		0.0125	1.22e-15
Verbal IQ 9Y	Can hum a tune 6Y	4487	0.0146	2.57e-15		0.0141	1.76e-17
Verbal IQ 9Y	Can clap to a beat 6Y	4458	0.00848	4.12e-09		0.00817	1.17e-10
Verbal IQ 9Y	Can sing at least 3 songs 7Y	4505	0.014	8.48e-15		0.0147	2.46e-18
Verbal IQ 9Y	Can hum a tune 7Y	4498	0.00976	1.71e-10		0.00885	1.57e-11
Verbal IQ 9Y	Can clap to a beat 7Y	4479	0.00728	5.69e-08		0.00633	1.3e-08
SCDC score 8Y	Nursery rhymes 0.5Y	5212	0.000529	0.246		0.000708	0.0522
SCDC score 8Y	Nursery rhymes 1.5Y	5242	0.00265	0.000848		0.0022	0.000591
SCDC score 8Y	Can sing at least 3 songs 5Y	5080	0.0186	1.07e-21		0.018	3.5e-22
SCDC score 8Y	Can hum a tune 5Y	5064	0.00943	2.6e-11		0.00883	1.31e-11
SCDC score 8Y	Can clap to a beat 5Y	5028	0.0142	1.35e-16		0.0127	6.19e-16
SCDC score 8Y	Can sing at least 3 songs 6Y	4952	0.02	9.05e-23		0.0185	2.52e-22
SCDC score 8Y	Can hum a tune 6Y	4954	0.0167	4.16e-19		0.0165	5.01e-20
SCDC score 8Y	Can clap to a beat 6Y	4925	0.0145	1.4e-16		0.0141	2.72e-17
SCDC score 8Y	Can sing at least 3 songs 7Y	4985	0.0359	3.59e-41		0.0342	1.51e-40
SCDC score 8Y	Can hum a tune 7Y	4983	0.0305	5.32e-35		0.0296	2.95e-35
SCDC score 8Y	Can clap to a beat 7Y	4960	0.0236	5.32e-27		0.0228	2.25e-27
Intelligibility and Fluency 10Y	Nursery rhymes 0.5Y	5155	0.00174	0.0107		0.0016	0.00383
Intelligibility and Fluency 10Y	Nursery rhymes 1.5Y	5163	0.00121	0.0428		0.000725	0.0515
Intelligibility and Fluency 10Y	Can sing at least 3 songs 5Y	4991	0.0295	1.3e-33		0.0286	9.08e-34
Intelligibility and Fluency 10Y	Can hum a tune 5Y	4972	0.0193	5.28e-22		0.0177	2.25e-21
Intelligibility and Fluency 10Y	Can clap to a beat 5Y	4935	0.016	3.22e-18		0.0155	9.19e-19
Intelligibility and Fluency 10Y	Can sing at least 3 songs 6Y	4865	0.0261	5.65e-29		0.0256	1.2e-29
Intelligibility and Fluency 10Y	Can hum a tune 6Y	4863	0.0266	1.68e-29		0.0264	1.45e-30
Intelligibility and Fluency 10Y	Can clap to a beat 6Y	4833	0.0213	1.2e-23		0.0207	4.98e-24
Intelligibility and Fluency 10Y	Can sing at least 3 songs 7Y	4881	0.03	2.23e-33		0.0286	4.61e-33
Intelligibility and Fluency 10Y	Can hum a tune 7Y	4875	0.0243	4.16e-27		0.0235	2e-27
Intelligibility and Fluency 10Y	Can clap to a beat 7Y	4850	0.0141	6.6e-16		0.014	7.87e-17
Syntax 10Y	Nursery rhymes 0.5Y	5140	0.000557	0.237		0.000388	0.157
Syntax 10Y	Nursery rhymes 1.5Y	5147	0.00116	0.0505		0.000547	0.0924
Syntax 10Y	Can sing at least 3 songs 5Y	4974	0.0425	9.07e-48		0.0413	7.45e-48
Syntax 10Y	Can hum a tune 5Y	4956	0.0177	5.43e-20		0.0172	1.33e-20
Syntax 10Y	Can clap to a beat 5Y	4921	0.0156	1.38e-17		0.0152	3.01e-18
Syntax 10Y	Can sing at least 3 songs 6Y	4850	0.0453	1.16e-49		0.0428	2.82e-48
Syntax 10Y	Can hum a tune 6Y	4849	0.0369	1.8e-40		0.0363	3.91e-41
Syntax 10Y	Can clap to a beat 6Y	4819	0.0234	1.39e-25		0.0231	2.01e-26
Syntax 10Y	Can sing at least 3 songs 7Y	4868	0.0616	4.15e-68		0.0509	1.83e-57
Syntax 10Y	Can hum a tune 7Y	4861	0.034	2.5e-37		0.0335	3.86e-38
Syntax 10Y	Can clap to a beat 7Y	4836	0.025	2.09e-27		0.0237	3.29e-27
Appropriate initiation 10Y	Nursery rhymes 0.5Y	5136	0.00367	7.98e-05		0.00246	0.000341
Appropriate initiation 10Y	Nursery rhymes 1.5Y	5143	0.000417	0.343		0.000116	0.435
Appropriate initiation 10Y	Can sing at least 3 songs 5Y	4971	0.00363	0.000119		0.00311	7.44e-05
Appropriate initiation 10Y	Can hum a tune 5Y	4953	0.00231	0.00326		0.00105	0.0213
Appropriate initiation 10Y	Can clap to a beat 5Y	4918	0.00144	0.0288		0.000825	0.0424
Appropriate initiation 10Y	Can sing at least 3 songs 6Y	4847	0.00558	1.3e-06		0.00499	7.17e-07
Appropriate initiation 10Y	Can hum a tune 6Y	4846	0.00581	7.48e-07		0.00559	1.53e-07
Appropriate initiation 10Y	Can clap to a beat 6Y	4816	0.00393	7.8e-05		0.00331	5.69e-05
Appropriate initiation 10Y	Can sing at least 3 songs 7Y	4865	0.00643	1.56e-07		0.00602	4.65e-08
Appropriate initiation 10Y	Can hum a tune 7Y	4857	0.00741	1.45e-08		0.00711	2.99e-09
Appropriate initiation 10Y	Can clap to a beat 7Y	4833	0.00468	1.22e-05		0.00441	3.25e-06
Coherence 10Y	Nursery rhymes 0.5Y	5141	0.00398	3.14e-05		0.00434	1.88e-06
Coherence 10Y	Nursery rhymes 1.5Y	5149	0.00539	7.74e-07		0.00547	8.63e-08
Coherence 10Y	Can sing at least 3 songs 5Y	4979	0.0487	2.01e-55		0.0465	2.06e-54
Coherence 10Y	Can hum a tune 5Y	4962	0.0298	9.83e-34		0.027	6.63e-32
Coherence 10Y	Can clap to a beat 5Y	4926	0.0329	5.17e-37		0.0279	1.09e-32
Coherence 10Y	Can sing at least 3 songs 6Y	4853	0.0484	1.34e-53		0.0477	3.45e-54
Coherence 10Y	Can hum a tune 6Y	4852	0.0493	1.23e-54		0.0493	4.79e-56
Coherence 10Y	Can clap to a beat 6Y	4822	0.0453	8.98e-50		0.0438	1.53e-49
Coherence 10Y	Can sing at least 3 songs 7Y	4872	0.0563	1.07e-62		0.0561	5.77e-64
Coherence 10Y	Can hum a tune 7Y	4865	0.0548	6.71e-61		0.0542	8.29e-62
Coherence 10Y	Can clap to a beat 7Y	4841	0.0408	5.46e-45		0.0401	1.39e-45
Non-stereotyped conversation 10Y	Nursery rhymes 0.5Y	5124	0.00121	0.0452		0.000793	0.0435
Non-stereotyped conversation 10Y	Nursery rhymes 1.5Y	5129	0.00039	0.369		2.2e-07	0.973
Non-stereotyped conversation 10Y	Can sing at least 3 songs 5Y	4960	0.00211	0.0054		0.00165	0.00412
Non-stereotyped conversation 10Y	Can hum a tune 5Y	4943	0.00344	0.000203		0.00138	0.0089
Non-stereotyped conversation 10Y	Can clap to a beat 5Y	4909	0.00174	0.0139		0.00059	0.0882
Non-stereotyped conversation 10Y	Can sing at least 3 songs 6Y	4838	0.00437	2.59e-05		0.00405	9.2e-06
Non-stereotyped conversation 10Y	Can hum a tune 6Y	4837	0.00391	7.85e-05		0.00381	1.68e-05
Non-stereotyped conversation 10Y	Can clap to a beat 6Y	4808	0.00287	0.00101		0.00269	0.000314
Non-stereotyped conversation 10Y	Can sing at least 3 songs 7Y	4855	0.00625	2.53e-07		0.00558	1.75e-07
Non-stereotyped conversation 10Y	Can hum a tune 7Y	4847	0.00728	2.1e-08		0.00723	2.78e-09
Non-stereotyped conversation 10Y	Can clap to a beat 7Y	4825	0.00874	6.65e-10		0.00853	1.18e-10
Use of Conversational Context 10Y	Nursery rhymes 0.5Y	5075	0.000371	0.388		3.04e-05	0.691
Use of Conversational Context 10Y	Nursery rhymes 1.5Y	5083	7.05e-05	0.835		0.000197	0.311
Use of Conversational Context 10Y	Can sing at least 3 songs 5Y	4918	0.0231	7.13e-26		0.0217	8.81e-26
Use of Conversational Context 10Y	Can hum a tune 5Y	4901	0.0117	2.51e-13		0.00988	1.71e-12
Use of Conversational Context 10Y	Can clap to a beat 5Y	4865	0.0138	1.7e-15		0.0119	1.13e-14
Use of Conversational Context 10Y	Can sing at least 3 songs 6Y	4799	0.0241	2.6e-26		0.023	1.39e-26
Use of Conversational Context 10Y	Can hum a tune 6Y	4797	0.0245	9.32e-27		0.0244	3.45e-28
Use of Conversational Context 10Y	Can clap to a beat 6Y	4768	0.0257	7.3e-28		0.0254	4.57e-29
Use of Conversational Context 10Y	Can sing at least 3 songs 7Y	4815	0.0318	1.25e-34		0.0315	3.9e-36
Use of Conversational Context 10Y	Can hum a tune 7Y	4808	0.0271	1.43e-29		0.0272	2.44e-31
Use of Conversational Context 10Y	Can clap to a beat 7Y	4785	0.0229	5.96e-25		0.0221	1.33e-25
Conversational Rapport 10Y	Nursery rhymes 0.5Y	5077	0.00133	0.0312		0.00119	0.0125
Conversational Rapport 10Y	Nursery rhymes 1.5Y	5085	0.00492	2.42e-06		0.00453	1.03e-06
Conversational Rapport 10Y	Can sing at least 3 songs 5Y	4921	0.0167	2.8e-19		0.0164	4.54e-20
Conversational Rapport 10Y	Can hum a tune 5Y	4904	0.0176	3.36e-20		0.0163	6.54e-20
Conversational Rapport 10Y	Can clap to a beat 5Y	4867	0.0266	4.49e-30		0.0225	9.85e-27
Conversational Rapport 10Y	Can sing at least 3 songs 6Y	4803	0.0221	9.83e-25		0.0219	1.19e-25
Conversational Rapport 10Y	Can hum a tune 6Y	4802	0.0215	3.64e-24		0.0215	3.24e-25
Conversational Rapport 10Y	Can clap to a beat 6Y	4772	0.0366	1.48e-40		0.0354	1.66e-40
Conversational Rapport 10Y	Can sing at least 3 songs 7Y	4816	0.0336	1.34e-37		0.0319	6.17e-37
Conversational Rapport 10Y	Can hum a tune 7Y	4809	0.0392	8.08e-44		0.039	6.41e-45
Conversational Rapport 10Y	Can clap to a beat 7Y	4785	0.0364	1.43e-40		0.0357	5.45e-41
Pragmatic Score 10Y	Nursery rhymes 0.5Y	5054	0.000251	0.528		6.59e-08	0.985
Pragmatic Score 10Y	Nursery rhymes 1.5Y	5062	0.00102	0.0746		0.00141	0.00695
Pragmatic Score 10Y	Can sing at least 3 songs 5Y	4897	0.0271	3.35e-30		0.0256	4.72e-30
Pragmatic Score 10Y	Can hum a tune 5Y	4880	0.0191	2.66e-21		0.0153	1.56e-18
Pragmatic Score 10Y	Can clap to a beat 5Y	4847	0.0207	6.09e-23		0.0165	1.18e-19
Pragmatic Score 10Y	Can sing at least 3 songs 6Y	4782	0.0332	5.27e-36		0.0319	2.58e-36
Pragmatic Score 10Y	Can hum a tune 6Y	4781	0.0321	6.59e-35		0.032	2.11e-36
Pragmatic Score 10Y	Can clap to a beat 6Y	4752	0.0328	1.92e-35		0.0318	6.38e-36
Pragmatic Score 10Y	Can sing at least 3 songs 7Y	4793	0.0417	2.34e-45		0.0405	5.63e-46
Pragmatic Score 10Y	Can hum a tune 7Y	4786	0.0434	2.94e-47		0.0433	4.54e-49
Pragmatic Score 10Y	Can clap to a beat 7Y	4763	0.037	4.55e-40		0.0363	3.95e-41
SCDC score 11Y	Nursery rhymes 0.5Y	4903	0.000254	0.531		0.000375	0.171
SCDC score 11Y	Nursery rhymes 1.5Y	4929	0.000681	0.181		0.000555	0.0947
SCDC score 11Y	Can sing at least 3 songs 5Y	4750	0.0103	1.44e-11		0.00995	3.8e-12
SCDC score 11Y	Can hum a tune 5Y	4732	0.00341	0.000275		0.0031	0.000113
SCDC score 11Y	Can clap to a beat 5Y	4690	0.0086	1.23e-09		0.00788	8.12e-10
SCDC score 11Y	Can sing at least 3 songs 6Y	4634	0.0217	3.9e-23		0.0184	8.85e-21
SCDC score 11Y	Can hum a tune 6Y	4632	0.0143	1.83e-15		0.0135	1.07e-15
SCDC score 11Y	Can clap to a beat 6Y	4602	0.0155	1.35e-16		0.0148	6.2e-17
SCDC score 11Y	Can sing at least 3 songs 7Y	4634	0.0283	4.74e-30		0.027	5.99e-30
SCDC score 11Y	Can hum a tune 7Y	4627	0.0246	3.42e-26		0.0244	3.63e-27
SCDC score 11Y	Can clap to a beat 7Y	4604	0.0217	5.22e-23		0.0212	1.06e-23
SCDC score 14Y	Nursery rhymes 0.5Y	4595	0.000907	0.123		0.00139	0.011
SCDC score 14Y	Nursery rhymes 1.5Y	4608	0.000779	0.164		0.000798	0.0538
SCDC score 14Y	Can sing at least 3 songs 5Y	4451	0.00682	2.18e-07		0.00561	4.91e-07
SCDC score 14Y	Can hum a tune 5Y	4439	0.00289	0.00154		0.00172	0.00546
SCDC score 14Y	Can clap to a beat 5Y	4402	0.00433	6.53e-05		0.00342	9.43e-05
SCDC score 14Y	Can sing at least 3 songs 6Y	4332	0.00461	4.28e-05		0.00383	4.14e-05
SCDC score 14Y	Can hum a tune 6Y	4328	0.00573	3.74e-06		0.00507	2.4e-06
SCDC score 14Y	Can clap to a beat 6Y	4305	0.00641	9.08e-07		0.00544	1.12e-06
SCDC score 14Y	Can sing at least 3 songs 7Y	4342	0.0121	3.05e-12		0.0122	2.24e-13
SCDC score 14Y	Can hum a tune 7Y	4337	0.0174	2.42e-17		0.0171	3e-18
SCDC score 14Y	Can clap to a beat 7Y	4317	0.00774	4.57e-08		0.00738	1.26e-08
SCDC score 17Y	Nursery rhymes 0.5Y	3864	7.99e-05	0.857		0.000144	0.456
SCDC score 17Y	Nursery rhymes 1.5Y	3875	0.00111	0.117		0.00147	0.017
SCDC score 17Y	Can sing at least 3 songs 5Y	3742	0.00451	0.000213		0.00436	5.21e-05
SCDC score 17Y	Can hum a tune 5Y	3728	0.00215	0.0181		0.00194	0.00713
SCDC score 17Y	Can clap to a beat 5Y	3692	0.00387	0.000793		0.00352	0.000304
SCDC score 17Y	Can sing at least 3 songs 6Y	3681	0.00953	2.24e-08		0.00927	4.51e-09
SCDC score 17Y	Can hum a tune 6Y	3678	0.00451	0.000246		0.00316	0.000628
SCDC score 17Y	Can clap to a beat 6Y	3655	0.0067	4.6e-06		0.00634	1.36e-06
SCDC score 17Y	Can sing at least 3 songs 7Y	3690	0.0105	3.25e-09		0.00953	2.65e-09
SCDC score 17Y	Can hum a tune 7Y	3683	0.0085	1.5e-07		0.00779	7.67e-08
SCDC score 17Y	Can clap to a beat 7Y	3664	0.00513	8.17e-05		0.00397	0.000131

## Sheet: S2
Confirmatory factor analysis across predictors and outcomes
Factor loadings: Fmusicality	est.unstd	se.unstd	pval.unstd	est.std	se.std	pval.std
Can sing at least 3 songs 5Y	0.561867	0.0136674	0	0.579183	0.0111883	0
Can hum a tune 5Y	0.541321	0.0138459	0	0.553538	0.0115021	0
Can clap to a beat 5Y	0.458334	0.0145233	0	0.461177	0.01273	0
Can sing at least 3 songs 6Y	0.552142	0.0142621	0	0.561107	0.0117047	0
Can hum a tune 6Y	0.607002	0.0137773	0	0.616762	0.0106577	0
Can clap to a beat 6Y	0.539877	0.0144474	0	0.541298	0.0118468	0
Can sing at least 3 songs 7Y	0.55355	0.0142004	0	0.566722	0.0116463	0
Can hum a tune 7Y	0.573789	0.014395	0	0.577261	0.0114757	0
Can clap to a beat 7Y	0.510953	0.014486	0	0.525059	0.0123557	0
Factor loadings: Fcognition	est.unstd	se.unstd	pval.unstd	est.std	se.std	pval.std
Nonword repetition 9Y	0.588144	0.0205458	0	0.585886	0.0182351	0
Verbal IQ 9Y	0.671892	0.0220367	0	0.667974	0.0194032	0
Intelligibility and Fluency 10Y	0.131392	0.0244249	7.47e-08	0.131713	0.024421	6.91e-08
Factor loadings: Fspeech	est.unstd	se.unstd	pval.unstd	est.std	se.std	pval.std
Intelligibility and Fluency 10Y	0.520016	0.0235766	0	0.521285	0.0223341	0
Syntax 10Y	0.54345	0.0149498	0	0.550145	0.0126817	0
Coherence 10Y	0.652776	0.0173655	0	0.653661	0.0150035	0
Use of Conversational Context 10Y	0.331113	0.0163663	0	0.330952	0.0158733	0
Conversational Rapport 10Y	0.435798	0.0172708	0	0.437414	0.016055	0
Factor loadings: Fpragmatic	est.unstd	se.unstd	pval.unstd	est.std	se.std	pval.std
Intelligibility and Fluency 10Y	-0.203448	0.0209101	0	-0.203944	0.0207953	0
Appropriate initiation 10Y	0.62423	0.0149155	0	0.62694	0.0119561	0
Coherence 10Y	0.146976	0.0205318	8.16e-13	0.147175	0.0205002	7.01e-13
Non-stereotyped conversation 10Y	0.701076	0.014974	0	0.704228	0.0115237	0
Use of Conversational Context 10Y	0.529385	0.017254	0	0.529128	0.0158277	0
Factor loadings: FSCDC	est.unstd	se.unstd	pval.unstd	est.std	se.std	pval.std
Conversational Rapport 10Y	0.194189	0.0171157	0	0.194909	0.0169573	0
SCDC score 8Y	-0.723464	0.0132297	0	-0.7287	0.00881534	0
SCDC score 11Y	-0.808425	0.0129612	0	-0.810134	0.00768922	0
SCDC score 14Y	-0.758607	0.0140679	0	-0.754187	0.00891132	0
SCDC score 17Y	-0.633845	0.0161037	0	-0.628354	0.0118668	0
Phenotype variances	est.unstd	se.unstd	pval.unstd	est.std	se.std	pval.std
Can sing at least 3 songs 5Y	0.625405	0.0140152	0	0.664547	0.0129601	0
Can hum a tune 5Y	0.663319	0.0145834	0	0.693596	0.0127337	0
Can clap to a beat 5Y	0.777637	0.0163119	0	0.787315	0.0117416	0
Can sing at least 3 songs 6Y	0.663441	0.0148903	0	0.685159	0.0131352	0
Can hum a tune 6Y	0.600149	0.0139249	0	0.619605	0.0131465	0
Can clap to a beat 6Y	0.703292	0.0154759	0	0.706997	0.0128253	0
Can sing at least 3 songs 7Y	0.647637	0.0146017	0	0.678826	0.0132005	0
Can hum a tune 7Y	0.658773	0.0149492	0	0.66677	0.013249	0
Can clap to a beat 7Y	0.685919	0.015111	0	0.724313	0.0129749	0
Nonword repetition 9Y	0.66181	0.0226147	0	0.656738	0.0213673	0
Verbal IQ 9Y	0.560327	0.0262902	0	0.553811	0.0259216	0
Intelligibility and Fluency 10Y	0.69337	0.0176558	0	0.696759	0.0156753	0
Syntax 10Y	0.680472	0.0158874	0	0.69734	0.0139535	0
Coherence 10Y	0.47757	0.014311	0	0.478866	0.0145107	0
Use of Conversational Context 10Y	0.479532	0.0130734	0	0.479068	0.013233	0
Conversational Rapport 10Y	0.693616	0.0153256	0	0.698769	0.0129185	0
Appropriate initiation 10Y	0.60171	0.0157875	0	0.606946	0.0149915	0
Non-stereotyped conversation 10Y	0.49956	0.0160923	0	0.504063	0.0162306	0
SCDC score 8Y	0.462281	0.0124645	0	0.468996	0.0128475	0
SCDC score 11Y	0.342235	0.0117812	0	0.343683	0.0124586	0
SCDC score 14Y	0.436271	0.0130103	0	0.431202	0.0134416	0
SCDC score 17Y	0.615795	0.0162307	0	0.605171	0.0149131	0
Factor correlations	est.unstd	se.unstd	pval.unstd	est.std	se.std	pval.std
Fmusicality, Fcognition	0.328911	0.0211631	0	0.328911	0.0211631	0
Fmusicality, Fspeech	0.502118	0.0160063	0	0.502118	0.0160063	0
Fmusicality, Fpragmatic	0.168118	0.0190151	0	0.168118	0.0190151	0
Fmusicality, FSCDC	0.257896	0.0163133	0	0.257896	0.0163133	0
Fcognition, Fspeech	0.498396	0.0226266	0	0.498396	0.0226266	0
Fcognition, Fpragmatic	0.299497	0.0231236	0	0.299497	0.0231236	0
Fcognition, FSCDC	0.175302	0.0208895	0	0.175302	0.0208895	0
Fspeech, Fpragmatic	0.375253	0.0257238	0	0.375253	0.0257238	0
Fspeech, FSCDC	0.42174	0.0190412	0	0.42174	0.0190412	0
Fpragmatic, FSCDC	0.528367	0.0154283	0	0.528367	0.0154283	0

## Sheet: S3
PGSrhythmicity analysis for ALSPAC measures
Phenotype	BETA	SE	Incremental-Nagelkerke-R2	P	lower 95% CI	upper 95% CI	N	Domain
Can sing at least 3 songs 5Y	0.102753	0.0498587	0.00153296	0.038996	0.00518137	0.200665	6028	Musicality
Can hum a tune 5Y	0.236401	0.0398041	0.00977405	2.27668e-09	0.158716	0.314623	6007	Musicality
Can clap to a beat 5Y	0.198994	0.0310135	0.00917284	1.10529e-10	0.138333	0.259924	5953	Musicality
Can sing at least 3 songs 6Y	0.239274	0.0618082	0.00737528	9.93006e-05	0.1185	0.360845	5661	Musicality
Can hum a tune 6Y	0.206427	0.0532481	0.00602062	9.85298e-05	0.102315	0.311093	5659	Musicality
Can clap to a beat 6Y	0.249487	0.0417039	0.0111231	1.69373e-09	0.167965	0.331472	5625	Musicality
Can sing at least 3 songs 7Y	0.205929	0.0672999	0.00519063	0.00211864	0.0744087	0.338294	5516	Musicality
Can hum a tune 7Y	0.261523	0.0564837	0.00964476	3.17505e-06	0.151171	0.372621	5512	Musicality
Can clap to a beat 7Y	0.206378	0.0472955	0.0070066	1.16287e-05	0.1139	0.299334	5483	Musicality
Phenotype	BETA	SE	Incremental-R2	P	lower 95% CI	upper 95% CI	N	Domain
Nonword repetition 9Y	0.244486	0.0337716	0.00958554	5.14034e-13	0.17828	0.310692	5398	Verbal-cognition
Verbal IQ 9Y	-0.545098	0.223974	0.0010822	0.0149757	-0.984178	-0.106017	5378	Verbal-cognition
Intelligibility and Fluency 10Y	0.119311	0.0246619	0.00408207	1.34733e-06	0.0709644	0.167658	5645	Communication (CCC)
Syntax 10Y	0.0221764	0.00752587	0.00153642	0.00322523	0.00742274	0.03693	5628	Communication (CCC)
Appropriate initiation 10Y	-0.0680274	0.0317602	0.000815889	0.0322438	-0.13029	-0.00576516	5623	Communication (CCC)
Coherence 10Y	0.049675	0.026184	0.000631496	0.0578591	-0.00165571	0.101006	5628	Communication (CCC)
Non-stereotyped conversation 10Y	-0.00307626	0.0328116	1.57069e-06	0.925307	-0.0673998	0.0612473	5606	Communication (CCC)
Use of Conversational Context 10Y	0.0213714	0.027764	0.000106195	0.441479	-0.0330569	0.0757997	5549	Communication (CCC)
Conversational Rapport 10Y	0.0666564	0.025638	0.00118196	0.00934987	0.0163957	0.116917	5549	Communication (CCC)
Pragmatic Score 10Y	0.0693379	0.103344	8.08536e-05	0.502284	-0.133256	0.271932	5524	Communication (CCC)
SCDC score 8Y	-0.0931769	0.0496467	0.000631025	0.0605986	-0.190504	0.00415032	5486	Social communication (SCDC)
SCDC score 11Y	-0.0062464	0.0476106	3.15343e-06	0.895624	-0.0995826	0.0870898	5383	Social communication (SCDC)
SCDC score 14Y	-0.077781	0.0498806	0.000482044	0.118978	-0.175569	0.0200069	5009	Social communication (SCDC)
SCDC score 17Y	0.0159223	0.058212	1.79669e-05	0.784466	-0.0982043	0.130049	4169	Social communication (SCDC)

## Sheet: S4
PGSrhythmicity-EA analysis for ALSPAC measures
Phenotype	BETA	SE	Incremental-Nagelkerke-R2	P	lower 95% CI	upper 95% CI	N	Domain
Can sing at least 3 songs 5Y	0.119294	0.0499442	0.0020588	0.0167404	0.0215378	0.217357	6028	Musicality
Can hum a tune 5Y	0.229085	0.0397393	0.00919225	6.80765e-09	0.15149	0.307157	6007	Musicality
Can clap to a beat 5Y	0.191862	0.0309533	0.0085509	4.70932e-10	0.131304	0.252655	5953	Musicality
Can sing at least 3 songs 6Y	0.231591	0.0617653	0.0069037	0.000166123	0.110822	0.353001	5661	Musicality
Can hum a tune 6Y	0.209063	0.0532577	0.00616639	8.11057e-05	0.104903	0.313719	5659	Musicality
Can clap to a beat 6Y	0.242014	0.0416862	0.0104608	5.15579e-09	0.160502	0.323937	5625	Musicality
Can sing at least 3 songs 7Y	0.19017	0.0674297	0.00440093	0.00466229	0.0583269	0.32272	5516	Musicality
Can hum a tune 7Y	0.270018	0.0566743	0.0102048	1.64475e-06	0.159245	0.381467	5512	Musicality
Can clap to a beat 7Y	0.203139	0.0474428	0.00673967	1.70825e-05	0.110354	0.296363	5483	Musicality
Phenotype	BETA	SE	Incremental-R2	P	lower 95% CI	upper 95% CI	N	Domain
Nonword repetition 9Y	0.253007	0.033738	0.0102786	7.46881e-14	0.186867	0.319147	5398	Verbal-cognition
Verbal IQ 9Y	-0.456203	0.223679	0.000760267	0.0414442	-0.894704	-0.0177024	5378	Verbal-cognition
Intelligibility and Fluency 10Y	0.109653	0.0246926	0.00344157	9.13829e-06	0.0612454	0.15806	5645	Communication (CCC)
Syntax 10Y	0.0195258	0.00753255	0.0011894	0.00956151	0.00475907	0.0342925	5628	Communication (CCC)
Appropriate initiation 10Y	-0.0441512	0.0317928	0.000343133	0.164974	-0.106477	0.018175	5623	Communication (CCC)
Coherence 10Y	0.0395048	0.0262101	0.000398687	0.131806	-0.0118771	0.0908866	5628	Communication (CCC)
Non-stereotyped conversation 10Y	0.00946413	0.0328307	1.48489e-05	0.77315	-0.0548967	0.073825	5606	Communication (CCC)
Use of Conversational Context 10Y	0.0258586	0.027785	0.000155227	0.352066	-0.0286109	0.0803282	5549	Communication (CCC)
Conversational Rapport 10Y	0.0500087	0.0256533	0.000664855	0.0512971	-0.000281775	0.100299	5549	Communication (CCC)
Pragmatic Score 10Y	0.0789221	0.103404	0.000104625	0.445354	-0.123791	0.281635	5524	Communication (CCC)
SCDC score 8Y	-0.100254	0.0497083	0.000728632	0.0437614	-0.197702	-0.00280547	5486	Social communication (SCDC)
SCDC score 11Y	-0.00634139	0.0476413	3.24589e-06	0.894114	-0.0997376	0.0870548	5383	Social communication (SCDC)
SCDC score 14Y	-0.0914901	0.0497809	0.000669488	0.0661432	-0.189083	0.00610238	5009	Social communication (SCDC)
SCDC score 17Y	-0.000753806	0.0583605	4.00661e-08	0.989695	-0.115172	0.113664	4169	Social communication (SCDC)

## Sheet: S5
Confirmatory factor analysis across PGSrhythmicity-associated measures
Factor loadings: F*musicality	est.unstd	se.unstd	pval.unstd	est.std	se.std	pval.std
Can sing at least 3 songs 5Y	0.528267	0.0160786	0	0.545955	0.0144477	0
Can hum a tune 5Y	0.721347	0.017352	0	0.741106	0.0148548	0
Can clap to a beat 5Y	0.537941	0.0158786	0	0.542447	0.0137917	0
Factor loadings: F*cognition	est.unstd	se.unstd	pval.unstd	est.std	se.std	pval.std
Nonword repetition 9Y	0.607722	0.0212023	0	0.606591	0.0190034	0
Verbal IQ 9Y	0.640644	0.0218195	0	0.640092	0.0195173	0
Appropriate initiation 10Y	0.200039	0.0182156	0	0.200121	0.0179274	0
Factor loadings: F*speech	est.unstd	se.unstd	pval.unstd	est.std	se.std	pval.std
Intelligibility and Fluency 10Y	0.547665	0.0181967	0	0.549538	0.0163145	0
Syntax 10Y	0.586356	0.018439	0	0.591441	0.0164949	0
Conversational Rapport 10Y	0.402146	0.0177129	0	0.403391	0.0165801	0
Phenotype variances	est.unstd	se.unstd	pval.unstd	est.std	se.std	pval.std
Can sing at least 3 songs 5Y	0.657188	0.0167538	0	0.701934	0.0157756	0
Can hum a tune 5Y	0.427047	0.0206879	0	0.450762	0.022018	0
Can clap to a beat 5Y	0.694076	0.0170447	0	0.705751	0.0149626	0
Nonword repetition 9Y	0.634408	0.0238384	0	0.632048	0.0230546	0
Verbal IQ 9Y	0.591301	0.025299	0	0.590282	0.0249857	0
Appropriate initiation 10Y	0.959161	0.0190726	0	0.959952	0.0071753	0
Intelligibility and Fluency 10Y	0.693258	0.0196423	0	0.698008	0.0179309	0
Syntax 10Y	0.639063	0.0203339	0	0.650197	0.0195115	0
Conversational Rapport 10Y	0.832117	0.0187276	0	0.837276	0.0133765	0
Factor correlations	est.unstd	se.unstd	pval.unstd	est.std	se.std	pval.std
F*musicality, F*cognition	0.307549	0.0233806	0	0.307549	0.0233806	0
F*musicality, F*speech	0.417629	0.0225835	0	0.417629	0.0225835	0
F*cognition, F*speech	0.564435	0.0240334	0	0.564435	0.0240334	0
Table showing unstandardised (unstd) and standardised (std) estimates (est), standard errors (se) and p-values (pval).

## Sheet: S6
Relationships between factors and association analysis of PGSrhythmicity with factors
Relationships between factors	est.unstd	se.unstd	pval.unstd	est.std	se.std	pval.std
F*musicality -> PGSrhythmicity-EA (aFmusicality)	0.104093	0.0162896	1.66e-10	0.103414	0.0161435	1.49e-10
PGSrhythmicity-EA -> F*cognition (bF*cognition)	0.00865061	0.0228769	0.705	0.00828594	0.0219157	0.705
F*musicality -> F*cognition (cF*musicality,F*cognition)	0.321955	0.0313013	0	0.306372	0.0270155	0
PGSrhythmicity-EA -> F*speech (bF*speech)	0.0493294	0.0194525	0.0112	0.0450853	0.017817	0.0114
F*musicality -> F*speech (cF*musicality,F*speech)	0.453619	0.0468274	0	0.411888	0.0352855	0
Association between F*musicality and F*cognition through PGSrhythmicity	est.unstd	se.unstd	pval.unstd	est.std	se.std	pval.std
Shared effect (aF*musicality * bF*cognition)	0.000900467	0.00242183	0.71	0.000856885	0.00225399	0.704
Total effect (aF*musicality * bF*cognition + cF*musicality,F*cognition)	0.322855	0.0311123	0	0.307229	0.0268103	0
Association between F*musicality and F*speech through PGSrhythmicity	est.unstd	se.unstd	pval.unstd	est.std	se.std	pval.std
Shared effect (aF*musicality * bF*speech)	0.00513484	0.00210131	0.0145	0.00466247	0.00188963	0.0136
Total effect (aF*musicality * bF*speech + cF*musicality,F*speech)	0.458753	0.04673	0	0.416551	0.0350701	0
Factor loadings: F*musicality	est.unstd	se.unstd	pval.unstd	est.std	se.std	pval.std
Can sing at least 3 songs 5Y	0.525807	0.0326029	0	0.54344	0.0268666	0
Can hum a tune 5Y	0.722109	0.0283418	0	0.741933	0.0236301	0
Can clap to a beat 5Y	0.5395	0.0222873	0	0.54403	0.0208435	0
Factor loadings: F*cognition	est.unstd	se.unstd	pval.unstd	est.std	se.std	pval.std
Nonword repetition 9Y	0.579712	0.0230291	0	0.608061	0.0216881	0
Verbal IQ 9Y	0.608221	0.0234705	0	0.638625	0.0223327	0
Appropriate initiation 10Y	0.190132	0.0183117	0	0.199885	0.0189651	0
Factor loadings: F*speech	est.unstd	se.unstd	pval.unstd	est.std	se.std	pval.std
Intelligibility and Fluency 10Y	0.498713	0.0216337	0	0.551121	0.0190313	0
Syntax 10Y	0.531523	0.0276788	0	0.590442	0.0236552	0
Conversational Rapport 10Y	0.364546	0.0188631	0	0.402723	0.0195444	0
Phenotype variances	est.unstd	se.unstd	pval.unstd	est.std	se.std	pval.std
Can sing at least 3 songs 5Y	0.659686	0.0337352	0	0.704673	0.0292008	0
Can hum a tune 5Y	0.425834	0.0338375	0	0.449536	0.0350639	0
Can clap to a beat 5Y	0.692357	0.0259	0	0.704032	0.0226789	0
Nonword repetition 9Y	0.632621	0.0267255	0	0.630262	0.0263754	0
Verbal IQ 9Y	0.593145	0.0297775	0	0.592158	0.0285245	0
Appropriate initiation 10Y	0.959254	0.018335	0	0.960046	0.00758168	0
Intelligibility and Fluency 10Y	0.691522	0.023392	0	0.696266	0.0209771	0
Syntax 10Y	0.640244	0.0322642	0	0.651378	0.027934	0
Conversational Rapport 10Y	0.83265	0.01966	0	0.837814	0.015742	0
PGSrhythmicity-EA	1.00233	0.0179197	0	0.989305	0.00333893	0
Factor correlations	est.unstd	se.unstd	pval.unstd	est.std	se.std	pval.std
F*cognition, F*speech	0.504653	0.028197	0	0.504653	0.028197	0
Table showing unstandardised (unstd) and standardised (std) estimates (est), standard errors (se) and p-values (pval).

## Sheet: S7
Relationships between factors and association analysis of PGSrhythmicity-EA with factors
Relationships between factors	est.unstd	se.unstd	pval.unstd	est.std	se.std	pval.std
F*musicality -> PGSrhythmicity-EA (aF*musicality)	0.101399	0.0163672	5.82e-10	0.10079	0.0162187	5.15e-10
PGSrhythmicity-EA -> F*cognition (bF*cognition)	0.0179482	0.0226441	0.428	0.0171806	0.02168	0.428
F*musicality -> F*cognition (cF*musicality,F*cognition)	0.321073	0.0313461	0	0.305496	0.0270651	0
PGSrhythmicity-EA -> F*speech (bF*speech)	0.0394778	0.0192229	0.04	0.0360756	0.0176021	0.0404
F*musicality -> F*speech (cF*musicality,F*speech)	0.454762	0.0468901	0	0.413074	0.0353155	0
Association between F*musicality and F*cognition through PGSrhythmicity	est.unstd	se.unstd	pval.unstd	est.std	se.std	pval.std
Shared effect (aF*musicality * bF*cognition)	0.00181993	0.00233516	0.436	0.00173163	0.00216958	0.425
Total effect (aF*musicality * bF*cognition + cF*musicality,F*cognition)	0.322893	0.0311606	0	0.307227	0.0268452	0
Association between F*musicality and F*speech through PGSrhythmicity	est.unstd	se.unstd	pval.unstd	est.std	se.std	pval.std
Shared effect (aF*musicality * bF*speech)	0.00400301	0.00200827	0.0462	0.00363606	0.00179801	0.0431
Total effect (aF*musicality * bF*speech + cF*musicality,F*speech)	0.458765	0.0467807	0	0.41671	0.035113	0
Factor loadings: F*musicality	est.unstd	se.unstd	pval.unstd	est.std	se.std	pval.std
Can sing at least 3 songs 5Y	0.526384	0.0326445	0	0.544036	0.026906	0
Can hum a tune 5Y	0.721772	0.0283874	0	0.741582	0.0236875	0
Can clap to a beat 5Y	0.53925	0.0222931	0	0.54378	0.0208556	0
Factor loadings: F*cognition	est.unstd	se.unstd	pval.unstd	est.std	se.std	pval.std
Nonword repetition 9Y	0.58309	0.0229903	0	0.611665	0.021604	0
Verbal IQ 9Y	0.60463	0.0233574	0	0.634967	0.0222034	0
Appropriate initiation 10Y	0.18992	0.018271	0	0.199687	0.0189273	0
Factor loadings: F*speech	est.unstd	se.unstd	pval.unstd	est.std	se.std	pval.std
Intelligibility and Fluency 10Y	0.498743	0.0216936	0	0.550954	0.019074	0
Syntax 10Y	0.531863	0.0276981	0	0.590609	0.0236834	0
Conversational Rapport 10Y	0.364686	0.0188942	0	0.402733	0.0195646	0
Phenotype variances	est.unstd	se.unstd	pval.unstd	est.std	se.std	pval.std
Can sing at least 3 songs 5Y	0.659082	0.0337586	0	0.704025	0.0292756	0
Can hum a tune 5Y	0.426333	0.0339037	0	0.450057	0.0351325	0
Can clap to a beat 5Y	0.692619	0.0259164	0	0.704304	0.0226817	0
Nonword repetition 9Y	0.628238	0.0267364	0	0.625866	0.0264289	0
Verbal IQ 9Y	0.597746	0.0294314	0	0.596817	0.0281969	0
Appropriate initiation 10Y	0.959331	0.0183349	0	0.960125	0.00755908	0
Intelligibility and Fluency 10Y	0.691711	0.0234383	0	0.69645	0.0210178	0
Syntax 10Y	0.64005	0.0323001	0	0.651181	0.0279753	0
Conversational Rapport 10Y	0.832644	0.0196647	0	0.837806	0.0157586	0
PGSrhythmicity-EA	1.00184	0.0184259	0	0.989841	0.00326936	0
Factor correlations	est.unstd	se.unstd	pval.unstd	est.std	se.std	pval.std
F*cognition, F*speech	0.504262	0.0282173	0	0.504262	0.0282173	0
Table showing unstandardised (unstd) and standardised (std) estimates (est), standard errors (se) and p-values (pval).
